# Supplementary material for: Mortality Levels and Production Indicators for Suspicion of Highly Pathogenic Avian Influenza Virus Infection in Commercially Farmed Ducks
Source: Pathogens. 2021 Nov 17;10(11):1498. doi: 10.3390/pathogens10111498 (PMC8620262; doi:10.3390/pathogens10111498)
Supplement: Supplementary file 1 [file pathogens-10-01498-s001.zip]

Archive with 1 entries (1 files):
- pathogens-1425075-supplementary.pdf
